# Supplementary material for: Modulation of Dietary Fatty Acids in an Open-Label Study Improves Psoriasis and Dampens the Inflammatory Activation Status
Source: Nutrients. 2023 Mar 30;15(7):1698. doi: 10.3390/nu15071698 (PMC10097201; doi:10.3390/nu15071698)
Supplement: Supplementary file 1 [file nutrients-15-01698-s001.zip]

Archive with 1 entries (1 files):
- nutrients-2305225-supplementary.pdf
